# Supplementary material for: Does regional diversity recover after disturbance? A field experiment in constructed ponds
Source: PeerJ. 2016 Oct 18;4:e2455. doi: 10.7717/peerj.2455 (PMC5075687; doi:10.7717/peerj.2455)
Supplement: File S1 — Species by site matrix of pond invertebrate abundances. [file peerj-04-2455-s003.txt]

Time	Pond	Rotenone	Acilius fraternus	Acilius mediatus	Acilius spp larvae	Agabus spp larvae	Berosus sp	Callibaetis spp larvae	Chaoborus spp larvae	Chauliodes spp larvae	Chironomus spp larvae	Coenagrionidae Family	Desserobdella sp	Enochrus sp	Erpobdella punctata	Erythemis simplicicollis	Ferrissia rivularis	Gyraulus parvus	Helisoma anceps	Helisoma trivolvis	Helobdella sp	Hesperocorixa sp	Hydrobiomorpha sp	Hydrochara sp	Hydroporus sp	Laccophilus maculosus	Laccophilus proximus	Laccophilus spp larvae	Lestidae sp	Libellula luctuosa	Libellula pulchella	Musculium transversum	Notonecta irrorata	Oligochaeta	Pachydiplax longipennis	Physa gyrina	Physella acuta	Peltodytes litoralis	Plathemis lydia	Pseudosuccinea columella	Sigara sp	Stratiomys spp larvae	Tropisternus blatchleyi	Tropisternus lateralis	Tropisternus sp	Tropisternus spp larvae	Acanthocyclops sp	Alona sp	Anuraeopsis sp	Asplanchna sp	Brachionus sp	Ceriodaphnia laticaudata	Cerodaphnia lacustris 	Chydorus sp	Daphnia ambigua 	Daphnia longiremus 	Daphnia lumholtzi	Daphnia magna 	Daphnia pulex 	Diacyclops thomasi	Diaphanosoma birgei 	Encentrum sp	Filinia terminalis 	Hexarthra mira	Keratella teca	Lecane inermis	Lecane mira	Lecane tenuiseta	Lepadella acuminata	Lepadella ehrenbergi	Lophochari sp	Microcyclops rubellus 	Monostyla bulla	Monostyla copeis	Monostyla cornuta	Monostyla lunaris 	Monostyla quadridentata	Monotyla stenroosi 	Mytillina ventralis	Ostracoda	Platyias patulus 	Platyias quadricornis 	Rotifer sp A	Rotifer sp B	Rotifer sp C	Scapholeberis mucronata	Simocephalus vetulus 	Trichocerca sp	Tropocyclops sp
PreRotenone	Fifteen	No	0	1	15	0	0	0	175	0	20	0	0	0	0	0	0	0	0	0	0	0	0	0	0	0	0	0	0	0	0	58	0	0	0	4	0	0	0	0	0	0	0	0	0	0	0	0	0	0	0	2	25	0	0	0	0	3	0	0	20	0	0	8	0	0	7	0	0	0	0	1	0	0	0	0	0	0	0	0	0	0	3	0	0	0	0	0	0
PreRotenone	AC	No	0	0	0	4	0	0	1	3	5	0	0	1	0	0	0	0	0	0	0	0	0	0	0	3	0	0	0	0	0	1	0	0	10	0	0	0	0	1	0	0	0	0	0	2	0	4	0	0	0	0	15	55	0	0	0	0	0	0	3	0	0	0	3	0	2	0	0	0	6	155	0	0	3	0	0	0	0	13	0	0	0	12	0	0	0	0	0
PreRotenone	Dog	No	1	0	2	0	0	0	7	0	20	0	0	0	1	0	0	0	2	0	3	0	0	0	0	6	0	8	0	0	0	26	6	3	0	6	0	1	6	0	1	0	0	0	0	0	0	2	0	0	0	0	0	0	0	0	1	0	0	0	1	0	0	0	0	0	0	0	0	0	0	23	0	0	1	0	0	0	0	2	1	0	0	0	0	1	10	1	0
PreRotenone	Fox	No	2	2	5	1	0	0	585	0	277	0	0	0	0	0	0	0	0	0	0	0	0	0	0	1	0	0	0	0	0	6	1	0	0	0	0	0	1	0	0	0	0	0	0	0	0	1	0	0	0	0	0	0	0	0	0	0	0	0	1	0	0	7	0	0	0	0	0	0	0	2	0	0	0	0	0	0	0	4	0	0	0	0	0	0	0	0	0
PreRotenone	Minke	No	0	0	0	4	0	0	144	0	98	0	0	0	0	0	0	1	0	0	2	0	0	0	0	1	0	0	0	0	0	23	0	0	0	0	0	0	2	0	0	0	0	0	0	2	0	2	0	0	0	1	0	1	2	0	0	0	0	0	0	0	0	3	0	0	4	0	0	0	0	0	1	0	0	1	0	0	0	1	0	0	3	0	0	0	1	0	0
PreRotenone	West	No	1	0	0	0	0	0	0	1	0	0	0	0	0	0	0	0	0	0	0	0	0	0	0	1	0	0	0	0	0	1	0	0	0	13	0	0	0	0	0	0	0	0	0	2	0	0	0	0	0	0	0	2	1	0	0	0	0	0	0	0	0	0	0	0	0	2	0	0	0	2	0	0	0	1	0	0	1	0	0	0	0	0	0	0	0	0	0
PreRotenone	North	Yes	0	0	0	3	0	0	181	0	0	3	0	0	0	0	0	1	0	0	0	16	1	0	0	2	0	26	0	0	0	6	1	0	7	34	0	0	0	0	0	0	0	0	0	0	0	0	0	0	0	0	0	0	0	6	0	0	0	0	3	0	0	12	0	0	0	0	0	0	0	1	0	1	0	0	0	0	0	0	0	0	0	0	0	5	2	0	0
PreRotenone	Bison	Yes	4	0	4	0	0	0	118	0	78	0	2	0	0	0	0	0	0	0	0	0	0	0	0	3	0	3	0	0	0	0	1	0	2	14	0	0	8	0	0	0	0	0	0	0	0	3	0	0	0	0	0	0	0	0	0	7	0	0	6	0	0	16	0	0	1	0	0	0	0	7	0	0	0	0	0	0	0	1	2	0	0	0	0	0	1	0	0
PreRotenone	BB	Yes	0	0	0	0	0	0	57	0	106	0	0	0	0	0	0	0	0	0	0	0	0	0	0	1	0	0	0	0	0	0	1	0	29	14	8	3	0	0	0	0	0	0	0	0	0	1	0	0	0	0	0	0	1	0	0	1	1	0	6	0	0	0	0	0	1	0	0	0	0	17	0	0	18	0	0	0	0	2	0	0	0	0	0	0	10	0	0
PreRotenone	Glade	Yes	0	2	11	0	0	0	175	0	126	0	0	1	0	0	0	0	0	0	1	4	0	0	0	0	0	0	0	0	0	80	0	0	0	0	0	0	0	0	0	0	0	0	0	0	0	0	0	0	0	4	0	0	0	0	0	0	0	0	0	0	0	0	0	0	0	0	0	0	0	0	0	0	0	0	0	0	0	1	0	0	16	0	7	0	1	0	0
PreRotenone	Fence	Yes	0	1	0	0	0	0	0	1	0	0	0	0	0	0	0	0	6	2	1	0	0	1	0	3	0	0	0	0	0	0	0	4	0	11	0	0	0	0	0	0	0	0	0	0	0	0	10	0	0	0	0	0	0	0	0	0	0	0	7	0	0	0	0	0	8	0	2	0	0	14	7	0	0	0	0	0	0	0	0	0	0	0	0	0	27	13	0
PreRotenone	Twin	Yes	0	0	1	2	0	0	0	41	2	0	0	0	0	0	0	0	0	0	0	0	0	0	0	0	0	0	0	0	0	18	2	0	3	2	0	0	0	0	1	0	0	0	0	0	0	0	0	0	0	0	0	0	3	1	0	0	0	0	0	0	0	0	0	0	1	0	0	0	0	17	0	0	0	0	0	0	0	0	0	0	0	0	0	0	1	0	0
1WeekPost	Fifteen	No	0	3	2	0	0	0	362	1	24	0	0	0	0	0	0	0	0	0	0	1	1	0	0	0	0	0	0	0	0	2	0	0	0	4	2	0	0	0	0	0	0	0	0	1	0	0	0	0	1	0	11	23	0	0	0	53	0	0	0	0	0	0	0	0	31	0	0	0	1	136	0	0	0	0	0	0	0	3	0	0	4	0	0	0	0	0	0
1WeekPost	AC	No	0	0	0	0	0	0	1	7	0	0	0	2	0	0	0	0	0	1	0	0	0	0	0	3	0	13	0	0	0	0	0	9	7	3	0	0	0	0	0	0	0	1	0	4	0	0	0	0	0	37	13	104	0	0	0	3	0	0	0	0	0	0	0	0	4	0	0	0	7	345	0	0	0	0	0	1	0	45	0	0	0	0	1	0	0	0	0
1WeekPost	Dog	No	0	0	0	0	0	44	175	0	3	5	0	0	3	0	0	0	0	1	3	1	0	0	0	1	0	13	0	0	0	9	1	0	0	0	0	0	26	0	1	0	0	0	0	0	0	2	0	0	0	1	2	4	0	0	0	0	0	0	0	0	0	1	0	0	2	0	0	0	0	33	0	0	0	0	0	0	0	8	1	0	0	0	0	0	0	0	0
1WeekPost	Fox	No	0	0	0	0	0	2	52	2	16	0	0	0	0	0	0	0	0	0	0	0	0	0	0	1	0	5	0	0	0	1	1	0	0	0	0	0	0	0	0	0	0	0	0	0	0	0	0	0	0	0	11	79	0	0	0	1	0	0	0	0	0	0	0	0	1	0	0	0	15	198	0	0	1	0	0	0	0	46	0	0	0	3	3	0	0	0	0
1WeekPost	Minke	No	0	0	0	0	0	0	287	0	119	2	0	0	0	0	0	2	0	1	1	0	0	0	0	1	0	2	0	0	0	24	0	0	0	1	0	0	1	0	0	1	1	0	0	5	0	0	0	0	1	0	0	3	0	0	0	2	0	0	0	0	0	3	0	0	4	0	0	0	0	0	1	0	0	1	0	0	0	4	0	0	13	0	1	0	0	0	0
1WeekPost	West	No	0	0	0	0	0	0	1	3	9	0	0	0	0	0	0	0	0	0	0	0	0	0	1	0	0	1	0	0	0	1	0	0	0	27	0	0	0	0	0	0	0	0	0	0	0	4	0	0	0	0	2	21	0	0	0	6	0	0	0	0	0	0	0	0	0	0	0	0	0	26	0	0	0	0	0	0	0	7	1	0	0	0	0	0	0	0	0
1WeekPost	North	Yes	0	0	0	0	0	0	147	0	79	0	0	0	0	0	0	0	0	0	0	9	1	0	0	1	0	0	0	0	0	5	1	0	0	7	1	0	0	0	0	0	0	0	0	0	0	0	0	0	0	0	2	7	0	0	0	0	0	0	0	0	0	0	0	0	0	0	0	0	7	20	0	0	0	0	0	0	0	41	0	0	0	0	0	0	0	0	0
1WeekPost	Bison	Yes	1	1	1	0	0	0	2	0	17	0	0	0	0	0	0	0	0	0	0	0	0	0	0	3	0	0	0	0	0	0	0	3	0	9	0	0	0	0	0	0	0	0	0	0	0	0	1	0	0	0	0	0	0	0	0	2	0	0	0	0	0	0	0	0	1	1	0	0	0	5	0	0	0	0	0	0	0	8	0	0	0	0	0	0	0	0	0
1WeekPost	BB	Yes	1	2	0	0	0	0	0	0	12	0	0	0	0	0	0	0	0	0	0	0	0	0	0	0	0	0	0	0	0	0	0	0	0	0	0	1	0	0	0	0	0	0	0	0	0	0	5	1	0	0	0	2	0	0	0	0	0	0	0	0	0	0	0	0	0	0	0	0	0	0	0	0	9	0	0	0	0	0	0	0	0	0	0	0	0	0	0
1WeekPost	Glade	Yes	2	0	0	0	0	0	47	0	7	0	0	0	0	0	0	0	0	0	0	0	0	0	0	0	0	0	0	0	0	0	0	0	0	0	0	0	0	0	0	0	0	0	0	0	0	0	0	0	1	0	0	0	0	0	0	0	0	0	0	0	0	0	0	0	1	0	0	0	0	3	0	0	0	0	0	0	0	13	0	0	0	2	1	0	0	0	0
1WeekPost	Fence	Yes	1	0	0	0	0	0	0	0	0	0	0	0	0	0	0	0	0	1	0	0	0	0	0	3	0	0	0	0	0	0	0	0	0	1	0	0	0	0	0	0	0	0	0	0	0	2	0	0	0	0	10	12	0	0	0	35	0	0	0	0	0	0	0	0	22	3	0	0	0	108	0	0	0	0	0	0	0	2	0	0	1	0	0	0	0	0	0
1WeekPost	Twin	Yes	0	0	1	0	0	0	13	0	36	0	0	0	0	0	0	0	0	0	0	0	0	0	0	1	0	0	0	0	0	0	0	0	0	0	0	0	0	0	0	0	0	0	0	0	0	2	0	0	0	0	0	0	0	0	0	0	0	0	0	0	0	0	0	0	0	0	0	0	0	0	0	0	0	0	0	0	0	0	0	0	0	0	0	0	0	0	0
6WeeksPost	Fifteen	No	0	1	5	0	0	0	88	0	37	0	0	0	0	0	0	0	0	0	0	0	0	0	0	0	0	0	0	0	0	4	2	2	0	72	19	0	15	0	0	0	2	0	0	1	0	0	0	0	0	0	0	0	0	0	0	0	11	0	0	0	0	0	0	0	2	0	0	0	0	27	0	0	0	0	0	0	0	0	0	6	0	0	0	0	0	0	0
6WeeksPost	AC	No	0	1	0	0	0	0	0	6	2	0	0	0	0	0	0	7	1	1	0	0	0	0	0	10	0	1	0	0	0	0	0	0	48	38	0	0	0	9	0	0	0	1	0	0	14	0	0	13	0	0	2	24	0	0	0	1	0	0	0	0	0	0	0	0	8	0	0	0	0	23	3	0	12	0	0	0	1	11	0	0	0	0	0	0	31	3	0
6WeeksPost	Dog	No	1	1	0	0	0	1	15	0	2	5	0	0	0	0	0	0	0	1	0	0	0	0	0	2	0	0	0	0	0	1	3	2	1	0	0	0	35	0	1	0	0	0	0	0	5	0	2	0	0	0	1	4	0	0	0	0	0	0	0	0	0	0	0	0	0	0	0	0	0	10	0	0	1	0	0	0	0	0	0	0	0	0	0	0	0	0	0
6WeeksPost	Fox	No	0	0	0	0	0	1	4	1	0	0	0	0	0	0	0	0	0	0	0	0	0	0	0	7	0	1	0	0	0	2	1	0	0	0	0	0	0	0	0	0	0	0	0	0	6	0	33	0	0	0	0	1	0	0	0	0	0	0	0	0	0	0	0	0	0	0	1	0	2	4	0	0	0	0	0	0	2	8	1	0	0	0	0	0	1	0	0
6WeeksPost	Minke	No	0	0	0	0	0	0	104	0	129	6	5	0	0	0	0	19	0	0	0	0	0	0	0	6	0	5	0	0	0	25	0	0	0	14	0	0	2	0	0	0	0	4	0	3	9	0	0	0	0	0	0	2	0	0	0	0	0	0	0	0	0	1	0	0	3	0	0	0	0	2	0	0	0	0	0	0	1	6	0	0	0	0	0	0	0	0	0
6WeeksPost	West	No	0	0	0	0	0	0	1	0	2	0	0	0	0	0	0	1	0	0	0	0	0	0	0	2	1	0	0	0	0	0	0	0	0	26	4	0	0	0	0	0	0	0	0	1	0	0	0	0	0	0	5	14	0	0	0	0	0	0	0	0	0	0	0	2	0	0	0	0	2	2	0	0	0	1	0	0	0	4	0	0	0	0	0	0	0	0	7
6WeeksPost	North	Yes	0	0	0	0	0	0	34	0	113	0	0	0	0	4	0	0	0	0	0	10	0	0	0	0	0	18	1	0	0	24	0	0	0	6	20	0	0	0	0	0	0	1	0	0	0	0	0	0	0	0	0	4	0	0	0	1	0	0	0	0	0	3	0	0	0	0	0	1	0	0	0	2	0	0	0	0	0	1	0	0	0	0	0	0	0	0	0
6WeeksPost	Bison	Yes	4	0	1	0	0	0	221	0	0	0	0	0	0	0	0	0	0	0	0	0	0	0	0	3	0	0	0	0	0	0	0	0	11	7	0	0	13	0	0	0	0	0	0	0	0	0	0	0	0	0	0	2	0	0	0	10	0	0	0	0	0	1	0	0	0	0	0	0	0	0	0	0	0	0	0	0	0	0	2	0	0	0	0	0	0	0	19
6WeeksPost	BB	Yes	0	0	0	0	0	0	0	0	14	2	0	0	0	0	0	0	0	0	0	0	0	0	0	0	0	0	0	0	0	0	0	0	0	14	0	1	19	0	1	0	0	0	0	0	0	0	0	0	0	0	0	1	0	0	0	1	0	0	0	0	0	1	0	0	0	0	0	0	0	0	0	0	0	0	0	0	0	1	0	0	0	0	0	0	0	0	1
6WeeksPost	Glade	Yes	1	0	1	0	0	0	21	0	787	0	0	0	0	0	0	0	0	0	0	0	0	0	0	3	0	2	0	0	0	28	0	0	0	1	0	0	4	0	0	0	0	0	1	0	0	0	4	0	0	0	0	6	0	2	0	0	0	0	0	0	0	4	0	0	0	0	0	0	0	0	0	0	0	1	0	0	0	2	0	0	0	0	0	1	0	0	12
6WeeksPost	Fence	Yes	2	0	0	0	0	0	0	1	0	0	0	0	0	0	0	1	0	8	0	0	0	0	0	6	0	4	0	0	0	0	0	0	0	30	2	0	0	0	0	0	0	0	0	2	0	0	0	3	0	0	0	0	0	0	0	0	0	0	0	0	0	0	0	0	0	0	0	0	0	0	5	0	0	0	0	0	0	3	0	0	0	0	0	0	0	0	12
6WeeksPost	Twin	Yes	0	2	2	0	0	4	5	0	2	0	0	0	0	0	1	0	0	0	0	0	0	0	0	0	0	0	0	0	0	8	0	0	0	4	2	0	18	5	0	0	0	0	0	0	0	0	0	2	0	0	0	0	0	0	0	20	0	0	0	0	0	0	0	0	6	0	0	0	0	0	0	0	0	0	0	0	0	0	0	0	2	0	0	0	7	0	3
1YearPost	Fifteen	No	0	2	1	0	0	0	244	0	5	0	0	0	0	0	0	0	0	0	0	0	0	0	0	1	0	0	0	0	0	6	0	0	0	0	14	0	0	0	0	0	0	0	0	0	8	0	4	0	3	0	0	0	0	2	0	0	0	71	0	0	0	10	0	0	55	0	1	0	0	18	0	0	0	2	0	0	5	10	0	0	1	1	0	0	3	0	0
1YearPost	AC	No	0	0	0	0	0	0	2	0	0	0	0	0	0	3	0	11	0	0	0	0	0	0	0	2	0	0	0	0	0	4	0	0	8	0	8	0	0	1	0	0	0	0	0	0	19	0	17	9	10	0	0	1	0	0	0	0	0	8	0	0	0	0	0	0	312	0	1	0	9	19	746	2	0	0	0	128	7	15	0	0	0	31	0	0	1	0	4
1YearPost	Dog	No	0	0	0	0	0	0	65	0	72	1	0	0	0	0	0	0	2	1	0	0	0	0	0	0	0	8	0	0	0	3	2	14	0	2	11	1	0	0	0	0	0	0	0	0	0	0	4	2	0	0	0	0	0	0	0	0	0	0	0	0	0	0	0	0	1	0	0	0	7	0	1	0	1	0	0	0	2	5	0	0	1	3	0	0	0	1	7
1YearPost	Fox	No	1	0	3	0	0	0	329	0	0	0	0	0	0	0	0	2	0	0	0	0	0	0	0	0	0	0	0	0	0	0	0	0	0	0	0	0	0	0	0	0	0	0	0	0	5	0	22	0	0	0	0	18	0	4	0	0	0	0	0	11	78	0	0	0	0	0	0	0	9	0	5	0	0	0	0	0	0	24	0	0	40	14	0	0	0	0	0
1YearPost	Minke	No	0	0	3	1	0	0	38	0	153	0	0	0	0	0	0	3	0	2	7	0	0	0	0	2	0	2	0	0	0	200	0	2	0	0	13	0	0	0	0	0	0	0	0	0	0	0	1	0	0	0	0	0	0	0	0	0	0	2	0	0	0	0	0	0	21	0	0	0	28	8	166	0	0	0	0	0	0	55	0	0	0	0	0	0	1	0	3
1YearPost	West	No	0	0	0	0	0	0	0	0	3	0	0	0	0	0	0	82	0	0	0	0	0	0	0	1	0	2	0	0	0	1	0	0	0	7	25	0	0	0	0	0	0	0	0	0	23	21	0	0	2	0	0	0	0	0	0	0	0	0	0	0	0	0	0	0	354	0	0	0	6	6	0	0	0	8	0	0	686	0	0	0	0	0	0	0	2	0	0
1YearPost	North	Yes	0	0	0	0	0	0	0	0	5	0	0	0	0	0	0	90	0	0	0	1	4	0	1	4	0	4	0	0	0	20	0	0	13	7	46	0	0	0	0	0	0	0	0	2	10	1	0	0	0	0	0	3	0	0	0	0	0	0	0	0	0	0	0	0	0	0	2	0	0	2	151	0	27	0	0	0	18	6	0	0	0	0	0	3	7	0	0
1YearPost	Bison	Yes	1	0	2	0	0	0	186	0	4	0	0	0	0	0	0	0	0	0	0	0	0	0	0	1	0	0	0	6	0	0	0	0	4	0	38	0	0	0	0	0	0	0	0	0	5	0	0	0	0	0	0	2	0	0	0	0	0	0	0	1	0	0	0	3	5	0	0	0	0	0	0	0	0	0	0	0	0	0	0	0	0	0	0	0	0	0	0
1YearPost	BB	Yes	0	0	0	2	0	0	108	0	89	1	0	0	0	0	0	0	0	0	0	0	0	0	0	1	0	0	0	7	4	0	0	0	5	0	57	0	0	1	0	0	0	0	0	0	0	0	13	5	0	0	0	0	0	8	0	0	0	0	0	0	0	8	0	0	6	0	0	0	1	6	12	1	3	0	2	0	1	0	0	0	3	0	0	0	9	0	6
1YearPost	Glade	Yes	2	0	1	0	0	0	3	0	3	0	0	0	0	0	0	0	0	0	0	0	0	0	0	0	0	0	0	0	0	36	0	0	0	0	1	0	0	0	0	0	0	0	0	0	37	0	5	0	0	0	0	4	0	5	0	0	0	62	0	0	0	10	0	0	0	0	0	0	0	43	0	0	0	0	0	0	0	0	0	0	0	0	1	0	5	0	28
1YearPost	Fence	Yes	0	0	1	0	1	0	0	4	0	0	0	2	0	0	0	0	1	1	3	0	0	0	0	1	0	0	0	0	0	5	0	7	0	3	129	0	0	0	0	0	0	0	0	1	0	0	0	3	0	0	0	6	0	0	0	0	0	0	0	0	0	0	0	0	7	0	0	0	0	0	2	0	0	0	0	0	25	0	0	0	0	4	0	0	0	0	4
1YearPost	Twin	Yes	0	0	0	0	0	0	0	63	0	3	0	0	0	0	0	51	0	0	0	0	0	0	0	0	0	0	0	0	0	1	1	2	0	1	0	0	0	0	0	0	0	0	0	0	3	0	12	41	0	0	0	0	0	2	0	0	0	7	0	0	0	227	0	0	3	0	0	0	0	0	2	0	8	0	0	0	0	0	0	0	11	0	0	0	0	0	0
